# Supplementary material for: Dung beetles prefer used land over natural greenspace in urban landscape
Source: Sci Rep. 2022 Dec 23;12:22179. doi: 10.1038/s41598-022-26841-4 (PMC9789146; doi:10.1038/s41598-022-26841-4)
Supplement: Supplementary file 2 — Supplementary Information 2. [file 41598_2022_26841_MOESM2_ESM.xlsx]

## Sheet: Sheet1
Species	Coorg	Species	Kasaragod	Species	Trivandrum
Onthophagus quadridentatus (Fabricius, 1798)	189	Tiniocellus spinipes (Roth, 1851)	1425	Onthophagus favrei (Boucomont, 1914)	744
Onthophagus turbatus (Walker, 1858)	170	Tibiodrepanus setosus (Wiedemann, 1823)	834	Tiniocellus spinipes (Roth, 1851)	700
Onthophagus favrei (Boucomont, 1914)	103	Caccobius meridionalis (Boucomont, 1914)	620	Onthophagus turbatus (Walker, 1858)	695
Copris carinicus (Gillet, 1910)	94	Onthophagus turbatus (Walker, 1858)	595	Onthophagus cervus (Fabricius, 1798)	566
Tibiodrepanus setosus (Wiedemann, 1823)	78	Onthophagus favrei (Boucomont, 1914)	401	Onthophagus negligens (Walker, 1858)	480
Caccobius meridionalis (Boucomont, 1914)	69	Onthophagus cervus (Fabricius, 1798)	320	Onthophagus fasciatus (Boucomont, 1914)	171
Onthophagus rectecornutus (Lansberge, 1883)	55	Onthophagus fasciatus (Boucomont, 1914)	193	Onthophagus dama (Fabricius, 1798)	114
Onthophagus fasciatus (Boucomont, 1914)	53	Onthophagus centricornis (Fabricius, 1798)	137	Caccobius meridionalis (Boucomont, 1914)	108
Copris signatus (Walker, 1858)	46	Caccobius vulcanus (Fabricius, 1801)	79	Tibiodrepanus setosus (Wiedemann, 1823)	107
Onthophagus andrewesi (Arrow, 1931)	40	Onthophagus negligens (Walker, 1858)	70	Caccobius vulcanus (Fabricius, 1801)	96
Onthophagus ensifer (Boucomont, 1914)	35	Copris signatus (Walker, 1858)	57	Onthophagus centricornis (Fabricius, 1798)	78
Onthophagus duporti (Boucomont, 1914)	23	Onthophagus dama (Fabricius, 1798)	55	Onthophagus unifasciatus (Schaller, 1783)	66
Onthophagus cervus (Fabricius, 1798)	15	Onthophagus andrewesi (Arrow, 1931)	51	Copris signatus (Walker, 1858)	40
Onthophagus vladimiri (Frey, 1957)	13	Onthophagus unifasciatus (Schaller, 1783)	45	Onthophagus rectecornutus (Lansberge, 1883)	33
Onthophagus unifasciatus (Schaller, 1783)	9	Onthophagus parvulus (Fabricius, 1798)	42	Onthophagus bifasciatus (Fabricius, 1798)	29
Onthophagus dama (Fabricius, 1798)	7	Onthophagus quadridentatus (Fabricius, 1798)	42	Oniticellus cinctus (Fabricus, 1775)	26
Onthophagus castetsi (Lansberge, 1887)	5	Copris sp.2 (Geoffroy, 1762)	24	Onthophagus bronzeus (Arrow, 1907)	20
Copris sodalis (Walker, 1858)	4	Onthophagus socialis (Arrow, 1931)	20	Onthophagus quadridentatus (Fabricius, 1798)	18
Oniticellus cinctus (Fabricus, 1775)	4	Copris sp.1 (Geoffroy, 1762)	19	Copris carinicus (Gillet, 1910)	16
Caccobius indicus (Harold, 1867)	2	Caccobius unicornis (Fabricius, 1798)	18	Onthophagus kchathriya (Boucomont, 1914)	14
Caccobius vulcanus (Fabricius, 1801)	2	Oniticellus cinctus (Fabricus, 1775)	18	Onthophagus sp.4 ( Latreille, 1802)	7
Copris sinicus (Hope, 1842)	2	Caccobius aterrimus (Fabricius, 1798)	16	Caccobius unicornis (Fabricius, 1798)	6
Digitonthophagus bonasus (Fabricius, 1775)	2	Onthophagus rectecornutus (Lansberge, 1883)	16	Onthophagus spinifex (Fabricius, 1781)	5
Onitis sp.1 (Fabricius, 1798)	2	Onthophagus bifasciatus (Fabricius, 1798)	15	Caccobius sp.1 (Thomson, 1859)	4
Onthophagus bifasciatus (Fabricius, 1798)	2	Sisyphus neglectus (Gory, 1833)	15	Copris davisoni (Waterhouse, 1891)	3
Onthophagus griseosetosus (Arrow, 1931)	2	Onthophagus orientalis (Harold, 1868)	13	Copris repertus (Walker, 1858)	3
Liatongus indicus (Arrow, 1908)	1	Caccobius diminutivus (Walker, 1858)	12	Copris sp.4 (Geoffroy, 1762)	3
Onitis philemon (Fabricius, 1801)	1	Onthophagus laevigatus (Fabricius, 1798)	8	Onthophagus cavia (Boucomont, 1914)	3
Onthophagus centricornis (Fabricius, 1798)	1	Onthophagus furcillifer (Bates, 1891)	6	Onthophagus sp.14 ( Latreille, 1802)	3
Onthophagus coorgensis (Arrow, 1931)	1	Onthophagus madoqua (Arrow, 1931)	6	Onitis falcatus (Wulfen, 1786)	2
Onthophagus negligens (Walker, 1858)	1	Onthophagus amphicoma (Boucomont, 1914)	5	Onthophagus parvulus (Fabricius, 1798)	2
Onthophagus sp.10 ( Latreille, 1802)	1	Liatongus indicus (Arrow, 1908)	4	Onthophagus sp.3 ( Latreille, 1802)	2
Onthophagus sp.11 ( Latreille, 1802)	1	Onthophagus fuscopunctatus (Fabricus, 1798)	4	Caccobius aterrimus (Fabricius, 1798)	1
Onthophagus sp.12 ( Latreille, 1802)	1	Digitonthophagus bonasus (Fabricius, 1775)	3	Caccobius diminutivus (Walker, 1858)	1
Sisyphus neglectus (Gory, 1833)	1	Liatongus sp. (Reitter, 1893)	3	Caccobius sp.2 (Thomson, 1859)	1
		Onitis falcatus (Wulfen, 1786)	3	Onthophagus fuscopunctatus (Fabricus, 1798)	1
		Onthophagus malabarensis (Boucomont, 1919)	3	Onthophagus griseosetosus (Arrow, 1931)	1
		Copris sodalis (Walker, 1858)	2	Onthophagus laevigatus (Fabricius, 1798)	1
		Onitis philemon (Fabricius, 1801)	2	Onthophagus sp.2 ( Latreille, 1802)	1
		Onthophagus heterorrhinus (Lansberge, 1885)	2
		Catharsius molossus (Linnaeus, 1758)	1
		Copris sp.3 (Geoffroy, 1762)	1
		Onthophagus circulifer (Arrow, 1931)	1
		Onthophagus sp.1 ( Latreille, 1802)	1
		Onthophagus sp.71 ( Latreille, 1802)	1
		Onthophagus spinifex (Fabricius, 1781)	1
		Onthophagus vladimiri (Frey, 1957)	1
		Sisyphus sp. ( Latreille 1807)	1

## Sheet: Sheet2
Table S2. Abundance of species collected in two habitats of thee urbanization levels. The same highlighted color denotes some of the dominant and common species across three landscapes
	Coorg			Kasaragod			Trivandrum
species	hg	sg	species	hg	sg	species	hg	sg
Onthophagus.turbatus	105	65	Tiniocellus.spinipes	1415	10	Tiniocellus.spinipes	678	22
Onthophagus.favrei	93	10	Tibiodrepanus.setosus	829	5	Onthophagus.favrei	639	105
Tibiodrepanus.setosus	65	13	Caccobius.meridionalis	614	6	Onthophagus.turbatus	635	60
Onthophagus.rectecornutus	50	5	Onthophagus.cervus	285	35	Onthophagus.cervus	563	3
Caccobius.meridionalis	49	20	Onthophagus.turbatus	262	333	Onthophagus.negligens	436	44
Onthophagus.fasciatus	49	4	Onthophagus.favrei	168	233	Onthophagus.fasciatus	166	5
Onthophagus.quadridentatus	48	141	Onthophagus.fasciatus	165	28	Onthophagus.dama	111	3
Onthophagus.andrewesi	36	4	Onthophagus.centricornis	132	5	Tibiodrepanus.setosus	105	2
Copris.carinicus	24	70	Caccobius.vulcanus	69	10	Caccobius.meridionalis	104	4
Onthophagus.duporti	23		Onthophagus.negligens	63	7	Caccobius.vulcanus	95	1
Onthophagus.ensifer	13	22	Onthophagus.dama	54	1	Onthophagus.centricornis	75	3
Onthophagus.cervus	12	3	Onthophagus.parvulus	41	1	Onthophagus.unifasciatus	37	29
Copris.signatus	11	35	Onthophagus.andrewesi	40	11	Copris.signatus	35	5
Onthophagus.dama	7		Onthophagus.unifasciatus	36	9	Onthophagus.rectecornutus	33
Oniticellus.cinctus	4		Copris.signatus	34	23	Oniticellus.cinctus	26
Onthophagus.unifasciatus	4	5	Onthophagus.quadridentatus	27	15	Onthophagus.bronzeus	15	5
Caccobius.indicus	2		Copris.sp1	18	1	Onthophagus.bifasciatus	14	15
Caccobius.vulcanus	2		Caccobius.aterrimus	16		Onthophagus.kchathriya	13	1
Copris.sinicus	2		Oniticellus.cinctus	16	2	Copris.carinicus	11	5
Onitis.sp1	2		Caccobius.unicornis	15	3	Caccobius.unicornis	6
Digitonthophagus.bonasus	1	1	Onthophagus.socialis	13	7	Onthophagus.sp4	5	2
Liatongus.indicus	1		Caccobius.diminutivus	12		Onthophagus.spinifex	5
N/rOnthophagus.castetsi	1	4	Sisyphus.neglectus	11	4	Caccobius.sp1	4
Onitis.philemon	1		Onthophagus.orientalis	10	3	Onthophagus.quadridentatus	4	14
Onthophagus.sp11	1		Onthophagus.rectecornutus	9	7	Copris.davisoni	3
Sisyphus.neglectus	1		Onthophagus.bifasciatus	8	7	Copris.repurtus	3
Caccobius.aterrimus			Onthophagus.laevigatus	7	1	Copris.sp4	3
Caccobius.diminutivus			Onthophagus.furcillifer	6		Onthophagus.sp14	3
Caccobius.sp1			Onthophagus.madoqua	5	1	Onitis.falcatus	2
Caccobius.sp2			Onthophagus.fuscopunctatus	4		Onthophagus.sp3	2
Caccobius.unicornis			Digitonthophagus.bonasus	3		Caccobius.aterrimus	1
Catharsius.molossus			Liatongus.indicus	3	1	Caccobius.diminutivus	1
Copris.davisoni			Onitis.falcatus	3		Caccobius.sp2	1
Copris.repurtus			Onthophagus.malabarensis	3		Onthophagus.griseosetosus	1
Copris.sodalis		4	Copris.sodalis	2		Onthophagus.laevigatus	1
Copris.sp1			Onitis.philemon	2		Onthophagus.parvulus	1	1
Copris.sp2			Onthophagus.heterorrhinus	2		Caccobius.indicus
Copris.sp3			Catharsius.molossus	1		Catharsius.molossus
Copris.sp4			Copris.sp2	1	23	Copris.sinicus
Liatongus.sp			Copris.sp3	1		Copris.sodalis
Onitis.falcatus			Onthophagus.amphicoma	1	4	Copris.sp1
Onthophagus.amphicoma			Onthophagus.circullifer	1		Copris.sp2
Onthophagus.bifasciatus		2	Onthophagus.sp1	1		Copris.sp3
Onthophagus.bronzeus			Onthophagus.spinifex	1		Digitonthophagus.bonasus
Onthophagus.cavia			Onthophagus.vladimiri	1		Liatongus.indicus
Onthophagus.centricornis		1	Sisyphus.sp.	1		Liatongus.sp
Onthophagus.circullifer			Caccobius.indicus			N/rOnthophagus.castetsi
Onthophagus.coorgensis		1	Caccobius.sp1			Onitis.philemon
Onthophagus.furcillifer			Caccobius.sp2			Onitis.sp1
Onthophagus.fuscopunctatus			Copris.carinicus			Onthophagus.amphicoma
Onthophagus.griseosetosus		2	Copris.davisoni			Onthophagus.andrewesi
Onthophagus.heterorrhinus			Copris.repurtus			Onthophagus.cavia		3
Onthophagus.kchathriya			Copris.sinicus			Onthophagus.circullifer
Onthophagus.laevigatus			Copris.sp4			Onthophagus.coorgensis
Onthophagus.madoqua			Liatongus.sp		3	Onthophagus.duporti
Onthophagus.malabarensis			N/rOnthophagus.castetsi			Onthophagus.ensifer
Onthophagus.negligens		1	Onitis.sp1			Onthophagus.furcillifer
Onthophagus.orientalis			Onthophagus.bronzeus			Onthophagus.fuscopunctatus		1
Onthophagus.parvulus			Onthophagus.cavia			Onthophagus.heterorrhinus
Onthophagus.socialis			Onthophagus.coorgensis			Onthophagus.madoqua
Onthophagus.sp1			Onthophagus.duporti			Onthophagus.malabarensis
Onthophagus.sp10		1	Onthophagus.ensifer			Onthophagus.orientalis
Onthophagus.sp12		1	Onthophagus.griseosetosus			Onthophagus.socialis
Onthophagus.sp14			Onthophagus.kchathriya			Onthophagus.sp1
Onthophagus.sp2			Onthophagus.sp10			Onthophagus.sp10
Onthophagus.sp3			Onthophagus.sp11			Onthophagus.sp11
Onthophagus.sp4			Onthophagus.sp12			Onthophagus.sp12
Onthophagus.sp71			Onthophagus.sp14			Onthophagus.sp2		1
Onthophagus.spinifex			Onthophagus.sp2			Onthophagus.sp71
Onthophagus.vladimiri		13	Onthophagus.sp3			Onthophagus.vladimiri
Sisyphus.sp.			Onthophagus.sp4			Sisyphus.neglectus
Tiniocellus.spinipes			Onthophagus.sp71		1	Sisyphus.sp.
